# Supplementary material for: Hormonal Responses to Susceptible, Intermediate, and Resistant Interactions in the Brassica napus–Leptosphaeria maculans Pathosystem
Source: Int J Mol Sci. 2021 Apr 29;22(9):4714. doi: 10.3390/ijms22094714 (PMC8125341; doi:10.3390/ijms22094714)
Supplement: Supplementary file 1 [file ijms-22-04714-s001.zip]

Archive with 1 entries (1 files):
- ijms-1186435.xlsx
