# Supplementary material for: Hormonal Responses to Susceptible, Intermediate, and Resistant Interactions in the Brassica napus–Leptosphaeria maculans Pathosystem
Source: Int J Mol Sci. 2021 Apr 29;22(9):4714. doi: 10.3390/ijms22094714 (PMC8125341; doi:10.3390/ijms22094714)
Supplement: Supplementary file 1 [file ijms-22-04714-s001.zip › ijms-1186435.xlsx]

## Sheet: Sheet1
Name	Sequence 5' to 3'
Actin-F	CCTCAGCACTTTCCAACAGA
Actin-R	CCAGAAGGCAGAAACACTTAGA
NPR1-F	GCAGAGGTTCATGGAGATACAG
NPR1-R	TTGGATGTGGAAGAAGAGGAAG
WRKY70-F	AGCAAGTGCAGAAGCTAGAG
WRKY70-R	GCTTGATCTTGGGTGCTACT
WRKY33-F	GTGAAACAAACGGTGGGAATG
WRKY33-R	CATCTGTAACCGTCGTCAAGAA
EIN3-F	GAGTTCCTGAAGATGGACAGAAG
EIN3-R	TGACCATAGAAGTTTGGC
PR1-F	AAGCTCAAGACAGTCCACAAG
PR1-R	TAGTCGGTCGGCGTAGTT
PR2-F	CGTCTCTCTACAATTCGCTCTG
PR2-R	GAGATTGGCGTCGAAGAAGT
PR4-F	TACGGTTGGACAGCTTTCTG
PR4-R	GCGCTTGAGTCCCAGTATTT
ICS1-F	CTTCCAGCTACAATCCCTGTC
ICS1-R	TGGCGAGGAGAGTGAATTTG
AOS-F	TGCAACAACCTCTCTCCTTC
AOS-R	GATATCAACCGCTTGCGACTA
ACO1-F	TGAGAGGGCTGAGAGAACATA
ACO1-R	TCAAGAACTCAAGACCAGGAAC
